# Supplementary material for: Localized Enzyme-Assisted Self-Assembly in the Presence of Hyaluronic Acid for Hybrid Supramolecular Hydrogel Coating
Source: Polymers (Basel). 2021 May 29;13(11):1793. doi: 10.3390/polym13111793 (PMC8198348; doi:10.3390/polym13111793)
Supplement: Supplementary file 1 [file polymers-13-01793-s001.zip]

Archive with 1 entries (1 files):
- polymers-1241236-supplementary.pdf
